# Supplementary material for: A centrosymmetric monoclinic polymorph of N 1,N 4-bis­(pyridin-3-yl­methyl­idene)benzene-1,4-diamine
Source: Acta Crystallogr Sect E Struct Rep Online. 2011 Aug 6;67(Pt 9):o2250. doi: 10.1107/S1600536811030789 (PMC3200937; doi:10.1107/S1600536811030789)
Supplement: Supplementary file 2 [file e-67-o2250-Isup2.hkl]

# 
# h,k,l, Fc-squared, Fo-squared, sigma(Fo-squared) and status flag 
# 
data_I
_shelx_title ' C18N14N4' 
_shelx_refln_list_code          4 
_shelx_F_calc_maximum      172.97 
_exptl_crystal_F_000       300.00 
_reflns_d_resolution_high  0.7488 
 
loop_ 
 _symmetry_equiv_pos_as_xyz 
 'x, y, z' 
 '-x, y+1/2, -z+1/2' 
 '-x, -y, -z' 
 'x, -y-1/2, z-1/2' 
 
_cell_length_a    16.6216 
_cell_length_b     6.1708 
_cell_length_c     7.1593 
_cell_angle_alpha  90.000 
_cell_angle_beta   95.732 
_cell_angle_gamma  90.000 
 
_shelx_F_squared_multiplier     1.000 
 
loop_ 
 _refln_index_h 
 _refln_index_k 
 _refln_index_l 
 _refln_F_squared_calc 
 _refln_F_squared_meas 
 _refln_F_squared_sigma 
 _refln_observed_status 
   2   0   0       53.16       43.54      3.04 o 
   4   0   0      804.79      823.86     18.04 o 
   5   0   0      370.78      366.75     13.46 o 
   6   0   0       46.90       42.26      5.28 o 
   7   0   0      613.84      686.09     21.88 o 
   8   0   0      730.60      748.40     24.82 o 
   9   0   0     1232.79     1488.79     36.76 o 
  10   0   0      216.65      220.05     15.08 o 
  11   0   0       75.30       65.52      8.68 o 
  12   0   0      417.22      438.44     23.50 o 
  13   0   0       53.06       62.33      9.89 o 
  14   0   0       28.17       25.07      4.14 o 
  15   0   0       39.25       32.83      5.04 o 
  16   0   0        5.85        4.73      4.54 o 
  17   0   0        0.48        6.10      3.91 o 
  18   0   0        0.03        4.00      4.54 o 
  19   0   0        0.92        3.38      3.40 o 
  21   0   0        2.53        1.76      5.16 o 
  22   0   0        5.49        3.11      6.68 o 
   1   1   0     3843.66     3737.69     18.14 o 
   2   1   0       67.20       65.23      2.26 o 
   3   1   0        0.42        0.92      0.75 o 
   4   1   0     1055.03     1066.45     12.63 o 
   5   1   0       18.71       14.70      1.95 o 
   6   1   0        0.01        0.20      0.48 o 
   7   1   0      337.28      375.94      8.26 o 
   8   1   0      713.90      769.45     16.10 o 
   9   1   0      114.92      120.04      4.45 o 
  10   1   0      106.82      100.73      4.59 o 
  11   1   0        4.07        4.57      1.44 o 
  12   1   0      135.67      138.92      6.20 o 
  13   1   0      652.34      683.71     22.03 o 
  14   1   0       38.29       22.54      6.88 o 
  15   1   0       46.92       43.86      9.69 o 
  16   1   0      113.21       87.51      9.14 o 
  17   1   0        1.77        3.88      2.34 o 
  18   1   0        0.95        0.60      2.53 o 
  19   1   0        4.53       -1.38      2.95 o 
  20   1   0        0.17       -0.37      2.75 o 
  21   1   0       13.04        2.74      3.36 o 
   0   2   0      265.66      251.17     10.23 o 
   1   2   0       10.42        7.66      1.61 o 
   2   2   0        0.41       -0.42      0.52 o 
   3   2   0      127.83      139.84      4.21 o 
   4   2   0       84.15       90.77      4.53 o 
   5   2   0      975.48     1068.71     15.24 o 
   6   2   0       58.82       50.91      3.73 o 
   7   2   0        4.18        4.92      1.54 o 
   8   2   0       60.66       79.30      6.02 o 
   9   2   0       19.48       20.14      3.29 o 
  10   2   0       74.96       73.86      5.35 o 
  11   2   0        4.47        3.44      1.88 o 
  12   2   0       14.41       18.82      3.60 o 
  13   2   0      152.91      141.43      8.40 o 
  14   2   0      173.27      190.08     10.08 o 
  15   2   0      243.71      254.84     15.04 o 
  16   2   0        1.30       -1.96      1.96 o 
  17   2   0        0.44       -1.08      2.68 o 
  18   2   0       10.36        8.72      3.01 o 
  19   2   0        3.82        5.96      3.21 o 
  20   2   0        2.03       -3.59      3.81 o 
  21   2   0        0.21        2.46      7.00 o 
   1   3   0       65.28       63.57      4.61 o 
   2   3   0      684.21      746.46     12.92 o 
   3   3   0       50.35       58.59      3.24 o 
   4   3   0      164.48      174.09      5.71 o 
   5   3   0        1.87        2.40      0.77 o 
   6   3   0      351.93      391.45     10.77 o 
   7   3   0        1.04        1.16      1.03 o 
   8   3   0        7.66        4.60      1.67 o 
   9   3   0        4.12        4.58      1.80 o 
  10   3   0        8.63        7.46      2.46 o 
  11   3   0      527.35      549.39     15.67 o 
  12   3   0        1.61        1.33      1.77 o 
  13   3   0       11.14       10.84      2.80 o 
  14   3   0       22.52       17.88      4.13 o 
  15   3   0       97.57       88.59      7.30 o 
  16   3   0        3.02        0.26      2.26 o 
  17   3   0       10.59       12.99      4.08 o 
  18   3   0       77.20      105.14     11.87 o 
  19   3   0        4.05        2.74      2.66 o 
  20   3   0        2.75        7.30      3.27 o 
   0   4   0      144.96      133.93     10.88 o 
   1   4   0       14.85       17.08      4.99 o 
   2   4   0        0.24        1.82      1.07 o 
   3   4   0       14.83        9.93      2.72 o 
   4   4   0        1.65        0.21      0.90 o 
   5   4   0       19.92       16.77      2.58 o 
   6   4   0        0.01        1.51      1.17 o 
   7   4   0        0.03       -1.02      1.16 o 
   8   4   0        1.70       -1.05      2.59 o 
   9   4   0       43.89       47.79      4.67 o 
  10   4   0      233.31      264.42     11.19 o 
  11   4   0        2.85        5.13      2.21 o 
  12   4   0        0.78        0.70      1.76 o 
  13   4   0        5.50        6.89      2.71 o 
  14   4   0       34.81       26.92      4.84 o 
  15   4   0        1.22        1.23      2.08 o 
  16   4   0        5.95        6.41      2.82 o 
  17   4   0        9.04        9.04      3.27 o 
  18   4   0       32.74       49.53      6.55 o 
  19   4   0       58.42       75.20     10.47 o 
   1   5   0        7.18        5.29      1.86 o 
   2   5   0      204.91      214.81      9.01 o 
   3   5   0      369.62      371.52     14.65 o 
   4   5   0       66.94       55.31      4.18 o 
   5   5   0       16.16       18.71      2.99 o 
   6   5   0      123.15      113.16      8.55 o 
   7   5   0        0.33        0.98      1.59 o 
   8   5   0       31.50       31.40      4.75 o 
   9   5   0       72.16       62.62      5.62 o 
  10   5   0       28.10       32.79      4.93 o 
  11   5   0      128.92      113.98      8.17 o 
  12   5   0       23.97       21.32      4.18 o 
  13   5   0        0.03       -0.23      1.96 o 
  14   5   0        1.61        1.47      2.15 o 
  15   5   0        2.64        7.96      3.19 o 
  16   5   0        2.51        0.93      3.40 o 
  17   5   0       19.29       26.17      5.18 o 
   0   6   0       10.80        9.47      3.01 o 
   1   6   0       20.37       16.63      3.36 o 
   2   6   0        0.11       -1.98      1.98 o 
   3   6   0      111.49      121.02      7.49 o 
   4   6   0      141.64      147.51      7.31 o 
   5   6   0       47.08       51.21      4.39 o 
   6   6   0        0.87       -1.56      1.56 o 
   7   6   0        0.88        3.97      2.06 o 
   8   6   0        6.04        5.00      2.43 o 
   9   6   0       28.67       25.28      4.68 o 
  10   6   0        0.49       -0.15      3.44 o 
  11   6   0        0.33       -0.44      1.99 o 
  12   6   0        0.44        1.21      2.24 o 
  13   6   0       16.62       17.74      3.97 o 
  14   6   0        3.97       10.10      2.98 o 
  15   6   0       78.78      114.14     11.24 o 
   1   7   0       11.80        8.88      2.58 o 
   2   7   0        6.80        9.56      2.95 o 
   3   7   0       14.86       13.51      3.31 o 
   4   7   0       64.22       70.72      5.65 o 
   5   7   0        6.74        6.07      3.01 o 
   6   7   0       25.10       33.02      5.23 o 
   7   7   0        2.58        4.96      3.06 o 
   8   7   0       12.71        8.42      3.81 o 
   9   7   0        3.43        8.72      3.39 o 
  10   7   0        0.27        4.73      4.17 o 
  11   7   0        0.55       -2.87      4.27 o 
   4   8   0        1.86        3.09      4.56 o 
   5   8   0        0.02       -1.11      5.40 o 
 -22   1   1        0.36        5.57      5.74 o 
 -20   1   1       10.05        4.17      3.00 o 
 -19   1   1        0.18        0.57      2.59 o 
 -18   1   1        0.24       -0.81      2.94 o 
 -17   1   1       24.70       19.16      4.03 o 
 -16   1   1       96.73       75.45      6.48 o 
 -15   1   1       16.73       23.31      4.19 o 
 -14   1   1        0.02       -0.85      1.61 o 
 -13   1   1        0.01        1.69      1.18 o 
 -12   1   1      585.35      583.72     11.72 o 
 -11   1   1       12.39       13.80      2.58 o 
 -10   1   1      195.38      207.36      6.37 o 
  -9   1   1       30.14       22.35      2.31 o 
  -8   1   1       34.31       41.26      2.70 o 
  -7   1   1      692.11      811.11     10.53 o 
  -6   1   1        0.21        0.14      0.77 o 
  -5   1   1      168.38      173.19      3.89 o 
  -4   1   1      294.75      272.88      4.53 o 
  -3   1   1       25.37       27.42      1.45 o 
  -2   1   1        1.52        0.79      0.48 o 
  -1   1   1     4945.04     4819.63     16.14 o 
   0   1   1      392.15      400.57      4.71 o 
   1   1   1      841.56      853.23      7.55 o 
   2   1   1     3193.46     3163.54     15.25 o 
   3   1   1      194.35      180.15      3.58 o 
   4   1   1      196.38      217.95      4.54 o 
   5   1   1      493.39      489.92      7.17 o 
   6   1   1       55.97       53.37      2.64 o 
   7   1   1       39.33       46.05      4.12 o 
   8   1   1      335.38      385.46     11.12 o 
   9   1   1        0.15        0.36      1.11 o 
  10   1   1        4.66        4.76      1.87 o 
  11   1   1       33.10       36.21      4.21 o 
  12   1   1      116.29      118.62      7.32 o 
  13   1   1      564.80      584.48     16.80 o 
  14   1   1       10.03        7.66      3.19 o 
  15   1   1       23.23       14.78      4.64 o 
  16   1   1       10.05        6.01      3.41 o 
  17   1   1       43.21       51.86      8.93 o 
  18   1   1       16.48       10.91      4.61 o 
  19   1   1        3.39        3.17      3.01 o 
  20   1   1        0.04       -1.82      3.30 o 
  21   1   1       16.00       10.20     11.89 o 
 -21   2   1        1.76       -2.30      9.29 o 
 -20   2   1        3.44        1.78      6.26 o 
 -19   2   1        4.98        0.85      3.31 o 
 -18   2   1        3.23        3.18      2.37 o 
 -17   2   1        0.81       -1.24      1.93 o 
 -16   2   1        2.31        2.86      2.82 o 
 -15   2   1       33.19       23.75      6.22 o 
 -14   2   1      189.03      172.68      9.53 o 
 -13   2   1      693.68      742.46     18.99 o 
 -12   2   1       33.44       30.81      4.58 o 
 -11   2   1        0.18       -1.20      1.20 o 
 -10   2   1       49.37       42.01      2.53 o 
  -9   2   1       11.81        8.67      1.37 o 
  -8   2   1       35.21       27.10      2.02 o 
  -7   2   1        8.28        8.22      1.22 o 
  -6   2   1      208.56      213.89      5.06 o 
  -5   2   1      623.46      644.67      8.57 o 
  -4   2   1      330.22      358.70      6.24 o 
  -3   2   1      935.23      998.81     10.15 o 
  -2   2   1       67.01       58.92      2.01 o 
  -1   2   1      396.33      389.15      5.56 o 
   0   2   1      986.50     1036.68     11.42 o 
   1   2   1       66.62       63.94      2.96 o 
   2   2   1       47.24       48.41      2.34 o 
   3   2   1      289.40      254.14      4.86 o 
   4   2   1      417.36      433.39      6.32 o 
   5   2   1      618.02      671.27      8.78 o 
   6   2   1      248.81      258.39      8.36 o 
   7   2   1      208.83      207.19      7.82 o 
   8   2   1        1.90        1.37      1.32 o 
   9   2   1       78.04       72.83      5.20 o 
  10   2   1        0.04        1.05      1.32 o 
  11   2   1       59.25       61.01      5.24 o 
  12   2   1       19.44       16.40      3.52 o 
  13   2   1       26.61       25.37      4.53 o 
  14   2   1      359.73      372.05     14.28 o 
  15   2   1       27.93       23.60      4.99 o 
  16   2   1        1.17        1.74      2.55 o 
  17   2   1        7.28       10.27      8.99 o 
  18   2   1        5.81        8.90      7.95 o 
  19   2   1        0.01        0.21      2.85 o 
  20   2   1        2.28        4.56      3.26 o 
  21   2   1        9.03        8.69      4.75 o 
 -20   3   1        4.40       11.75      3.70 o 
 -19   3   1        4.90        5.58      2.79 o 
 -18   3   1        0.43       -0.72      2.20 o 
 -17   3   1       39.09       36.18      5.83 o 
 -16   3   1        0.05       -1.60      1.78 o 
 -15   3   1        1.65        3.99      2.20 o 
 -14   3   1        4.60        5.69      2.71 o 
 -13   3   1        2.34        1.09      1.74 o 
 -12   3   1       71.53       64.28      5.59 o 
 -11   3   1      312.32      295.05     11.31 o 
 -10   3   1      174.01      173.26      8.47 o 
  -9   3   1       95.37       87.21      5.65 o 
  -8   3   1       41.44       35.36      3.47 o 
  -7   3   1        4.78        4.52      1.53 o 
  -6   3   1       96.53      113.93      5.61 o 
  -5   3   1      109.28      124.71      5.73 o 
  -4   3   1        1.65        2.41      1.08 o 
  -3   3   1       88.92       75.61      3.43 o 
  -2   3   1     1020.02     1166.59     15.13 o 
  -1   3   1        3.07        6.39      1.26 o 
   0   3   1       67.58       67.06      3.81 o 
   1   3   1       20.52       21.12      2.64 o 
   2   3   1        0.22        0.17      0.64 o 
   3   3   1      586.05      633.57     11.07 o 
   4   3   1        2.06        3.25      0.95 o 
   5   3   1       27.99       28.49      1.98 o 
   6   3   1       60.46       66.33      4.57 o 
   7   3   1       65.07       77.00      5.22 o 
   8   3   1        0.19        0.88      1.40 o 
   9   3   1        2.12        1.94      1.46 o 
  10   3   1      202.69      187.97     10.25 o 
  11   3   1       53.79       49.41      5.02 o 
  12   3   1       23.84       24.49      4.30 o 
  13   3   1      217.14      227.56     11.12 o 
  14   3   1       13.18       13.31      3.54 o 
  15   3   1        7.90        6.97      3.35 o 
  16   3   1        3.74        4.09      2.42 o 
  17   3   1        9.80        8.86      3.55 o 
  18   3   1       31.86        9.06      9.89 o 
  19   3   1        0.38       -0.24      3.26 o 
  20   3   1        5.07        6.01      4.60 o 
 -19   4   1        6.35       10.48      3.72 o 
 -18   4   1        0.11        1.00      2.64 o 
 -17   4   1        0.16        1.64      2.50 o 
 -16   4   1        0.79        2.07      1.98 o 
 -15   4   1       25.04       29.69      4.58 o 
 -14   4   1       22.36       21.73      3.82 o 
 -13   4   1        6.84        4.44      2.04 o 
 -12   4   1      114.75      113.35      7.62 o 
 -11   4   1       68.66       64.13      5.64 o 
 -10   4   1      563.46      539.23     15.62 o 
  -9   4   1      431.65      453.01     13.85 o 
  -8   4   1       14.50        9.22      2.41 o 
  -7   4   1        7.39        8.67      2.36 o 
  -6   4   1        0.31        0.10      1.07 o 
  -5   4   1       99.61       99.72      5.65 o 
  -4   4   1       30.58       32.85      2.90 o 
  -3   4   1       75.38       68.40      3.81 o 
  -2   4   1        0.08        0.08      1.21 o 
  -1   4   1      591.28      599.77     13.26 o 
   0   4   1        2.90        1.84      1.09 o 
   1   4   1       92.61       87.80      4.96 o 
   2   4   1     1014.97     1059.39     15.21 o 
   3   4   1       10.92        9.92      1.81 o 
   4   4   1        0.64        0.56      0.82 o 
   5   4   1       72.84       66.35      4.29 o 
   6   4   1       27.51       24.76      3.84 o 
   7   4   1       12.92       10.61      2.80 o 
   8   4   1        0.06       -1.25      1.25 o 
   9   4   1       21.71       24.54      4.16 o 
  10   4   1      365.04      358.73     13.23 o 
  11   4   1      215.38      204.62     10.38 o 
  12   4   1       67.63       62.65      5.83 o 
  13   4   1       76.02       77.57      6.91 o 
  14   4   1        1.32        0.93      1.91 o 
  15   4   1       17.69       17.33      3.93 o 
  16   4   1        4.52        4.51      2.71 o 
  17   4   1        0.64        2.68      2.25 o 
  18   4   1        0.07       -1.53      2.52 o 
 -17   5   1       22.42       30.02      5.73 o 
 -16   5   1        1.49        5.10      2.55 o 
 -15   5   1        0.15        1.57      1.97 o 
 -14   5   1        0.43        0.29      2.06 o 
 -13   5   1        0.00        0.67      1.80 o 
 -12   5   1        0.84        0.40      1.75 o 
 -11   5   1       37.02       39.42      5.77 o 
 -10   5   1        2.41       -0.47      1.67 o 
  -9   5   1      109.78      110.41      7.32 o 
  -8   5   1       32.52       29.76      4.57 o 
  -7   5   1       36.39       39.72      4.82 o 
  -6   5   1       46.35       39.35      4.68 o 
  -5   5   1        0.05       -1.33      1.33 o 
  -4   5   1        3.73        5.85      1.73 o 
  -3   5   1       11.81       12.88      2.29 o 
  -2   5   1      586.58      624.61     13.21 o 
  -1   5   1      139.98      136.76      6.12 o 
   0   5   1        0.02       -0.27      1.23 o 
   1   5   1        6.20        3.97      1.90 o 
   2   5   1       49.62       55.93      4.05 o 
   3   5   1      685.12      690.34     26.87 o 
   4   5   1        9.00       10.37      2.33 o 
   5   5   1       11.12       10.50      2.18 o 
   6   5   1        6.14        7.48      2.16 o 
   7   5   1        3.28        2.17      1.87 o 
   8   5   1       73.64       59.30      5.54 o 
   9   5   1       55.19       60.07      5.69 o 
  10   5   1      113.58      113.17      7.95 o 
  11   5   1        1.74       -0.40      1.84 o 
  12   5   1        7.89        8.58      2.95 o 
  13   5   1        6.86        6.10      2.62 o 
  14   5   1        1.34        1.77      2.50 o 
  15   5   1        1.04        0.09      2.04 o 
  16   5   1        3.42        2.75      2.83 o 
  17   5   1        0.97       -1.77      3.28 o 
 -15   6   1       33.01       42.71      8.85 o 
 -14   6   1        2.76        2.65      4.13 o 
 -13   6   1        3.85        0.28      3.28 o 
 -12   6   1       13.43        4.71      6.32 o 
 -11   6   1       15.66       12.74      8.39 o 
 -10   6   1       18.49       20.54      4.23 o 
  -9   6   1        8.57        5.78      2.57 o 
  -8   6   1        2.50        3.81      2.17 o 
  -7   6   1       20.30       21.13      4.07 o 
  -6   6   1        8.18        9.00      2.92 o 
  -5   6   1       43.41       44.62      4.60 o 
  -4   6   1      220.17      246.13      8.35 o 
  -3   6   1      164.15      205.35      7.55 o 
  -2   6   1        0.01        1.41      1.65 o 
  -1   6   1        2.01        2.64      1.81 o 
   0   6   1       24.11       22.64      3.29 o 
   1   6   1       34.75       35.24      3.96 o 
   2   6   1        0.00        1.13      1.72 o 
   3   6   1        0.14        1.47      1.71 o 
   4   6   1      130.75      148.53      7.49 o 
   5   6   1      102.74      105.88      6.46 o 
   6   6   1        0.19        0.76      1.60 o 
   7   6   1       49.05       50.89      5.34 o 
   8   6   1        0.02        2.56      1.95 o 
   9   6   1       17.41       20.06      4.23 o 
  10   6   1       30.81       39.03      5.96 o 
  11   6   1        0.47       -0.81      1.94 o 
  12   6   1       33.49       42.60      6.33 o 
  13   6   1        5.82        2.46      2.43 o 
  14   6   1        7.38        8.75      3.06 o 
 -11   7   1       12.32        7.94      4.92 o 
 -10   7   1        0.03       -3.03      3.03 o 
  -9   7   1        2.00        2.54      3.04 o 
  -8   7   1       13.82       15.55      4.67 o 
  -7   7   1       28.26       40.29      7.69 o 
  -6   7   1        1.09        0.37      4.69 o 
  -5   7   1        5.18        3.18      3.32 o 
  -4   7   1        2.72       12.02      3.75 o 
  -3   7   1        1.97        4.89      3.36 o 
  -2   7   1        3.71       -1.10      2.81 o 
  -1   7   1        1.30        3.05      2.85 o 
   0   7   1        0.57       -1.06      2.28 o 
   1   7   1        0.47        4.39      2.51 o 
   2   7   1        9.98        5.40      5.36 o 
   3   7   1        0.91        1.40      2.01 o 
   4   7   1        4.15       -0.20      1.85 o 
   5   7   1        1.54        2.04      2.47 o 
   6   7   1        0.43        1.51      3.49 o 
   7   7   1        3.31        0.00      2.89 o 
   8   7   1       43.58       70.47      8.29 o 
   9   7   1        7.01        7.68      3.19 o 
  10   7   1        6.57       10.19      3.92 o 
  11   7   1        0.77        1.84      2.92 o 
  -4   8   1        2.88        5.02      4.61 o 
  -3   8   1        1.59       -3.98      4.00 o 
  -2   8   1        0.97        0.30      3.58 o 
  -1   8   1        0.18        5.11      3.23 o 
   0   8   1        1.49        2.32      2.59 o 
   1   8   1        5.81        3.92      5.81 o 
   2   8   1        0.08       -0.03      2.26 o 
   3   8   1        0.16        0.55      2.87 o 
   4   8   1        1.93        2.11      2.71 o 
 -21   0   2        0.07        1.47      5.50 o 
 -20   0   2        1.79       -1.28      3.79 o 
 -19   0   2       64.58       93.84     14.21 o 
 -18   0   2        3.58       -0.34      3.38 o 
 -17   0   2        5.08        6.30      4.13 o 
 -16   0   2       13.93        6.24      3.10 o 
 -15   0   2       15.97       13.77      3.81 o 
 -14   0   2        4.74        2.73      2.38 o 
 -13   0   2       40.66       46.04      5.27 o 
 -12   0   2        5.18        2.29      2.24 o 
 -11   0   2       82.82       82.58      6.44 o 
 -10   0   2       10.64       12.35      2.93 o 
  -9   0   2        0.83        0.17      1.30 o 
  -8   0   2     2918.82     3378.73     35.34 o 
  -7   0   2      794.79      853.86     16.82 o 
  -6   0   2      246.11      240.86     12.12 o 
  -5   0   2       69.96       77.94      4.63 o 
  -4   0   2      274.10      262.04      7.71 o 
  -3   0   2      632.18      613.05     11.02 o 
  -2   0   2     1255.01     1241.49     14.72 o 
  -1   0   2     1027.53     1014.71     12.82 o 
   0   0   2      275.50      275.82      7.54 o 
   1   0   2    29918.88    24123.28    111.59 o 
   2   0   2     1830.75     1795.11     15.32 o 
   3   0   2      289.46      277.01      8.14 o 
   4   0   2        1.20        0.56      0.77 o 
   5   0   2      751.73      732.26     14.51 o 
   6   0   2       42.30       44.59      4.05 o 
   7   0   2       10.32       12.85      2.78 o 
   8   0   2      376.19      351.44      9.73 o 
   9   0   2      316.24      335.06     12.89 o 
  10   0   2      126.79      132.33      8.73 o 
  11   0   2      338.65      326.24     19.88 o 
  12   0   2      209.33      176.97     16.07 o 
  13   0   2      472.76      514.96     27.98 o 
  14   0   2       90.90       88.56     12.81 o 
  15   0   2       86.14       89.26     13.12 o 
  16   0   2       58.78       52.54     10.45 o 
  17   0   2        6.11        7.91      6.49 o 
  18   0   2        1.95        4.03      4.44 o 
  19   0   2        0.04       -4.00      4.00 o 
  20   0   2        0.13       -2.87      4.03 o 
  21   0   2       28.38       27.45      9.53 o 
 -21   1   2       12.86       10.42     13.41 o 
 -20   1   2       35.08       42.38     11.27 o 
 -19   1   2        0.03       -0.01      3.98 o 
 -18   1   2        6.08        5.07      2.49 o 
 -17   1   2        1.94        1.44      1.92 o 
 -16   1   2        0.32        0.56      1.86 o 
 -15   1   2      174.83      150.31      8.77 o 
 -14   1   2       16.65       13.54      3.15 o 
 -13   1   2       32.39       26.09      3.09 o 
 -12   1   2      825.85      833.85     14.61 o 
 -11   1   2       17.68       15.55      2.44 o 
 -10   1   2       24.88       22.98      3.02 o 
  -9   1   2        9.16        6.54      1.49 o 
  -8   1   2      266.78      262.70      7.36 o 
  -7   1   2      598.58      631.14     10.77 o 
  -6   1   2       74.03       72.99      3.47 o 
  -5   1   2        0.00        0.57      0.68 o 
  -4   1   2        6.21        3.85      0.96 o 
  -3   1   2      141.98      132.08      3.57 o 
  -2   1   2      637.94      623.45      6.75 o 
  -1   1   2      651.91      618.84     10.00 o 
   0   1   2     6319.81     6344.49     32.55 o 
   1   1   2      257.66      243.29      4.76 o 
   2   1   2      321.61      318.62      4.87 o 
   3   1   2      512.41      537.52      6.72 o 
   4   1   2      110.45      112.53      3.97 o 
   5   1   2      743.98      769.12      9.70 o 
   6   1   2       24.64       22.97      2.11 o 
   7   1   2       18.73       23.82      2.82 o 
   8   1   2       97.52       87.54      4.42 o 
   9   1   2       98.70       92.34      5.74 o 
  10   1   2      150.06      146.12      8.50 o 
  11   1   2        3.51        6.16      2.20 o 
  12   1   2       52.23       52.10      5.17 o 
  13   1   2       37.04       42.89      7.27 o 
  14   1   2       89.16      102.91      9.14 o 
  15   1   2      117.52      114.82     10.42 o 
  16   1   2        3.24       -0.43      2.49 o 
  17   1   2       10.91       12.35      4.69 o 
  18   1   2       12.49       15.59      5.57 o 
  19   1   2        0.41        0.30      3.12 o 
  20   1   2        1.85        0.30      7.00 o 
 -21   2   2       43.44       16.89     17.78 o 
 -20   2   2        3.83        6.15      5.38 o 
 -19   2   2        0.74       -2.14      2.14 o 
 -18   2   2       14.27       14.41      3.44 o 
 -17   2   2        6.64        6.84      2.73 o 
 -16   2   2        9.75       10.38      3.07 o 
 -15   2   2        0.28        0.35      2.85 o 
 -14   2   2      147.46      134.45      8.26 o 
 -13   2   2      476.31      485.97     15.10 o 
 -12   2   2      194.96      176.26      8.76 o 
 -11   2   2        0.48        0.82      1.51 o 
 -10   2   2       73.05       66.12      3.76 o 
  -9   2   2        4.36        2.40      1.18 o 
  -8   2   2       18.74       17.71      2.15 o 
  -7   2   2        0.01        1.49      0.90 o 
  -6   2   2       40.23       39.27      2.31 o 
  -5   2   2       20.42       19.57      1.96 o 
  -4   2   2      466.77      497.84      7.07 o 
  -3   2   2        0.89        1.89      0.64 o 
  -2   2   2       21.23       25.28      1.41 o 
  -1   2   2       40.97       37.25      1.95 o 
   0   2   2       23.01       19.65      1.50 o 
   1   2   2        5.28        2.70      0.79 o 
   2   2   2      110.37      106.41      3.38 o 
   3   2   2       61.10       60.19      2.91 o 
   4   2   2       11.95       14.51      2.03 o 
   5   2   2       50.78       60.02      3.06 o 
   6   2   2      468.86      486.87     12.28 o 
   7   2   2       22.08       24.54      2.19 o 
   8   2   2       14.37       14.39      1.90 o 
   9   2   2       41.95       40.37      6.74 o 
  10   2   2       29.83       32.06      4.29 o 
  11   2   2       65.93       63.67      5.84 o 
  12   2   2        1.54        3.15      2.08 o 
  13   2   2       14.71       11.57      3.22 o 
  14   2   2       80.41       77.12      6.73 o 
  15   2   2       21.02       17.72      3.94 o 
  16   2   2      188.03      205.10     11.57 o 
  17   2   2        2.44        0.99      2.68 o 
  18   2   2        7.48        4.43      6.10 o 
  19   2   2        8.12        4.76      9.71 o 
  20   2   2        0.01        0.77      3.47 o 
 -20   3   2        2.83        2.12      2.70 o 
 -19   3   2       15.98        8.08      7.36 o 
 -18   3   2        6.83        3.09      3.44 o 
 -17   3   2       58.36       81.20      8.80 o 
 -16   3   2        0.07       -0.14      2.37 o 
 -15   3   2        2.79        1.10      2.14 o 
 -14   3   2      186.62      181.22     12.96 o 
 -13   3   2       24.90       22.68      4.12 o 
 -12   3   2       30.04       22.56      4.00 o 
 -11   3   2        9.34        8.16      2.29 o 
 -10   3   2      660.05      688.28     15.07 o 
  -9   3   2        4.29        3.25      1.47 o 
  -8   3   2       27.33       20.62      2.22 o 
  -7   3   2       28.79       27.19      2.27 o 
  -6   3   2       12.87       12.35      1.66 o 
  -5   3   2      294.91      316.67      6.67 o 
  -4   3   2        3.92        6.75      1.18 o 
  -3   3   2      155.85      153.81      4.28 o 
  -2   3   2      106.03      120.87      3.89 o 
  -1   3   2      344.70      376.01      6.35 o 
   0   3   2       52.15       57.38      3.04 o 
   1   3   2       12.16       14.57      1.79 o 
   2   3   2        9.55       13.92      1.74 o 
   3   3   2      562.11      573.92     11.06 o 
   4   3   2       30.34       29.02      2.29 o 
   5   3   2        6.94        7.38      1.38 o 
   6   3   2       29.94       29.94      4.65 o 
   7   3   2       57.88       52.60      4.47 o 
   8   3   2       66.98       72.72      6.19 o 
   9   3   2       11.20       11.41      2.66 o 
  10   3   2       56.35       63.75      7.61 o 
  11   3   2        1.51        2.28      1.78 o 
  12   3   2      265.38      283.88     12.33 o 
  13   3   2        4.30        4.76      2.47 o 
  14   3   2        0.30       -0.17      2.67 o 
  15   3   2       20.99       15.23      4.85 o 
  16   3   2       37.96       27.08      7.68 o 
  17   3   2        4.06        0.57      2.21 o 
  18   3   2        8.59        1.90      5.10 o 
  19   3   2       33.34       11.10     17.47 o 
 -19   4   2        3.17        9.00      4.16 o 
 -18   4   2      140.54      196.89     15.38 o 
 -17   4   2       29.09       42.36      8.13 o 
 -16   4   2        9.28       14.75      3.68 o 
 -15   4   2        2.37        7.26      2.56 o 
 -14   4   2       15.08       15.08      3.79 o 
 -13   4   2        9.93       11.00      2.95 o 
 -12   4   2        9.12       12.18      2.67 o 
 -11   4   2        4.68        2.60      1.88 o 
 -10   4   2        6.96        8.85      2.27 o 
  -9   4   2      287.86      318.92     10.09 o 
  -8   4   2       10.31        8.10      2.24 o 
  -7   4   2       17.93       18.31      3.07 o 
  -6   4   2       17.96       17.77      2.66 o 
  -5   4   2       28.02       23.16      2.64 o 
  -4   4   2        1.54        0.27      0.97 o 
  -3   4   2       19.06       20.37      1.91 o 
  -2   4   2       38.38       38.30      2.44 o 
  -1   4   2        0.21       -0.68      1.16 o 
   0   4   2        8.76       10.23      1.68 o 
   1   4   2       55.04       52.15      3.77 o 
   2   4   2        2.52        1.76      0.91 o 
   3   4   2       23.73       16.03      2.26 o 
   4   4   2        6.63       10.37      2.39 o 
   5   4   2       45.61       45.17      3.67 o 
   6   4   2       54.91       58.61      4.33 o 
   7   4   2        1.29        1.89      1.50 o 
   8   4   2        2.74        1.60      1.52 o 
   9   4   2       12.89       13.76      3.26 o 
  10   4   2       10.22       13.98      3.20 o 
  11   4   2       48.92       61.40      5.73 o 
  12   4   2       31.50       27.38      4.96 o 
  13   4   2        9.25        5.73      2.45 o 
  14   4   2       17.06       14.19      3.68 o 
  15   4   2       17.73        4.94      6.82 o 
  16   4   2        2.02        2.07      2.14 o 
  17   4   2        0.09       -0.57      5.22 o 
  18   4   2       15.47        6.86      7.50 o 
 -17   5   2        7.42        2.40      3.69 o 
 -16   5   2        4.34        5.60      4.79 o 
 -15   5   2       13.52       17.93      4.94 o 
 -14   5   2        0.23       -2.04      2.81 o 
 -13   5   2        3.10        1.00      3.12 o 
 -12   5   2        2.88        5.00      2.88 o 
 -11   5   2       18.64       10.59      4.12 o 
 -10   5   2       60.66       66.79      8.08 o 
  -9   5   2        1.64        3.28      2.94 o 
  -8   5   2       26.43       29.60      6.40 o 
  -7   5   2        2.83        0.96      2.80 o 
  -6   5   2        5.55        3.56      2.49 o 
  -5   5   2      124.87      114.95     15.82 o 
  -4   5   2        1.22       -2.10      3.14 o 
  -3   5   2       90.67       79.69      7.73 o 
  -2   5   2      234.06      223.94     12.32 o 
  -1   5   2       23.14       18.54      3.14 o 
   0   5   2       71.55       69.66      5.56 o 
   1   5   2       19.94       21.97      3.09 o 
   2   5   2       10.03       11.63      2.14 o 
   3   5   2      321.09      328.58     17.27 o 
   4   5   2      238.48      256.83      9.22 o 
   5   5   2       54.06       53.04      4.31 o 
   6   5   2       19.07       17.22      3.09 o 
   7   5   2       40.86       31.59      5.18 o 
   8   5   2       11.20       16.96      3.59 o 
   9   5   2       45.15       44.08      5.56 o 
  10   5   2       52.01       57.10      6.63 o 
  11   5   2       15.48       12.03      3.09 o 
  12   5   2       51.16       46.77      7.55 o 
  13   5   2        0.22        0.56      1.98 o 
  14   5   2        6.83        1.44      3.10 o 
  15   5   2        6.76        3.70      2.54 o 
  16   5   2       13.80        5.72      9.36 o 
 -14   6   2       48.99       20.67     27.68 o 
 -13   6   2       42.18       30.30     26.60 o 
 -12   6   2       47.52       62.41     11.70 o 
 -11   6   2        7.71        2.25      2.77 o 
 -10   6   2       21.80       19.59      6.72 o 
  -9   6   2       10.43       14.57      4.50 o 
  -8   6   2       13.72       10.79      5.69 o 
  -7   6   2        0.00        5.18      2.93 o 
  -6   6   2        2.99        8.12      3.32 o 
  -5   6   2        1.96       -2.28      2.28 o 
  -4   6   2       46.99       49.25      6.68 o 
  -3   6   2      140.37      156.31     11.37 o 
  -2   6   2       41.39       51.01      7.83 o 
  -1   6   2        2.07       -1.67      1.96 o 
   0   6   2        1.37        3.91      2.48 o 
   1   6   2       25.89       31.98      6.73 o 
   2   6   2        1.20        2.19      2.38 o 
   3   6   2       13.25       17.46      3.95 o 
   4   6   2       73.14       76.26      8.15 o 
   5   6   2       34.79       33.26      5.37 o 
   6   6   2       53.05       43.32      6.27 o 
   7   6   2        0.98        1.41      3.32 o 
   8   6   2        0.23       -0.93      2.87 o 
   9   6   2       17.83       15.36      3.52 o 
  10   6   2       29.79       20.31      6.47 o 
  11   6   2        2.91        0.73      2.46 o 
  12   6   2        5.62        2.66      3.44 o 
  13   6   2        3.89        0.81      3.40 o 
 -11   7   2        3.91        1.68      6.32 o 
 -10   7   2        0.38       -3.10      3.49 o 
  -9   7   2        0.35       -2.31      3.05 o 
  -8   7   2        6.75        7.83      3.91 o 
  -7   7   2       10.32       12.81      4.63 o 
  -6   7   2        0.70        3.50      4.04 o 
  -5   7   2       36.99       36.37      7.16 o 
  -4   7   2       17.71       18.33      5.10 o 
  -3   7   2       92.92      107.03     10.29 o 
  -2   7   2       16.15       11.19      5.93 o 
  -1   7   2        0.25        0.13      3.14 o 
   0   7   2       27.15       29.78      6.73 o 
   1   7   2        1.58       -0.73      2.31 o 
   2   7   2        0.09        2.12      4.17 o 
   3   7   2       26.55       36.42      6.00 o 
   4   7   2        1.04       -1.29      2.63 o 
   5   7   2       11.13       11.24      3.49 o 
   6   7   2        0.65        1.19      2.20 o 
   7   7   2        0.53       -1.97      4.51 o 
   8   7   2       25.59       20.63      6.25 o 
   9   7   2       23.78       23.12      6.55 o 
  10   7   2        1.58       -1.90      3.16 o 
  -2   8   2        0.48        7.52      3.43 o 
  -1   8   2       13.38       23.63      6.06 o 
   0   8   2        0.08        3.33      3.05 o 
   1   8   2       61.26      106.92     12.36 o 
 -21   1   3        6.94        2.43      3.79 o 
 -20   1   3       34.85       55.92     13.53 o 
 -19   1   3        1.07        4.65      2.93 o 
 -18   1   3        0.03        0.45      2.15 o 
 -17   1   3        0.00        1.73      1.99 o 
 -16   1   3        4.07        7.68      2.56 o 
 -15   1   3      167.75      144.58      8.83 o 
 -14   1   3        2.01        4.48      1.75 o 
 -13   1   3       50.15       55.23      4.14 o 
 -12   1   3        3.56        2.04      1.48 o 
 -11   1   3      342.55      331.72      9.43 o 
 -10   1   3       10.70       10.77      2.11 o 
  -9   1   3      182.53      196.38      6.73 o 
  -8   1   3       15.66       12.36      2.06 o 
  -7   1   3       44.97       48.21      3.20 o 
  -6   1   3      360.04      406.08      8.46 o 
  -5   1   3       38.52       36.89      2.50 o 
  -4   1   3       96.18       94.31      3.67 o 
  -3   1   3      122.34      113.78      3.53 o 
  -2   1   3       40.93       44.39      2.33 o 
  -1   1   3        4.92        4.39      0.86 o 
   0   1   3      915.32      925.62      8.56 o 
   1   1   3        1.59        1.04      0.51 o 
   2   1   3      192.20      194.27      3.96 o 
   3   1   3      305.74      327.28      5.32 o 
   4   1   3      234.76      235.25      5.02 o 
   5   1   3      192.61      192.50      4.83 o 
   6   1   3      208.40      211.03      5.27 o 
   7   1   3       21.68       19.58      2.16 o 
   8   1   3       19.21       24.37      2.62 o 
   9   1   3       44.85       42.15      2.96 o 
  10   1   3       13.69       16.48      2.67 o 
  11   1   3        0.00        0.29      2.23 o 
  12   1   3        0.29        0.01      1.63 o 
  13   1   3      101.84       98.39      7.52 o 
  14   1   3      258.09      281.19     12.82 o 
  15   1   3        4.51        3.71      2.30 o 
  16   1   3        9.01        8.82      4.47 o 
  17   1   3        0.29       -2.37      2.37 o 
  18   1   3       24.72       28.18      6.52 o 
  19   1   3        1.66       -0.47      3.94 o 
  20   1   3        5.43        6.23      4.15 o 
 -20   2   3        3.39        4.83      3.95 o 
 -19   2   3        2.75        4.23      2.49 o 
 -18   2   3        2.05       -0.76      2.40 o 
 -17   2   3       11.43       18.53      4.14 o 
 -16   2   3        0.50        1.39      2.12 o 
 -15   2   3        4.70        7.14      2.60 o 
 -14   2   3       19.78       17.07      3.92 o 
 -13   2   3      171.98      153.57      8.69 o 
 -12   2   3      346.24      376.00     13.07 o 
 -11   2   3      175.29      177.37      9.69 o 
 -10   2   3       21.20       19.53      2.80 o 
  -9   2   3       14.57       15.41      2.41 o 
  -8   2   3      102.33       93.28      4.68 o 
  -7   2   3        6.66        7.14      1.54 o 
  -6   2   3       12.94       12.61      1.81 o 
  -5   2   3      152.00      165.32      5.09 o 
  -4   2   3      274.23      282.24      9.02 o 
  -3   2   3        1.82        1.45      1.07 o 
  -2   2   3      877.86      952.15     16.11 o 
  -1   2   3       59.49       62.26      4.22 o 
   0   2   3      781.17      796.24     14.67 o 
   1   2   3      700.22      724.38     13.97 o 
   2   2   3        3.33        4.32      1.29 o 
   3   2   3       63.13       66.43      2.83 o 
   4   2   3       14.26       11.08      1.41 o 
   5   2   3      191.40      191.99      5.57 o 
   6   2   3      215.49      238.29      6.46 o 
   7   2   3       18.95       19.33      2.31 o 
   8   2   3       95.91      102.16      5.09 o 
   9   2   3        0.45       -0.17      1.94 o 
  10   2   3        9.63        9.41      2.78 o 
  11   2   3        8.09        7.59      2.46 o 
  12   2   3        0.00        0.40      1.74 o 
  13   2   3      132.66      129.35      8.69 o 
  14   2   3       50.18       56.85      6.46 o 
  15   2   3       61.38       61.94      6.73 o 
  16   2   3        2.16        4.09      2.56 o 
  17   2   3        4.13        1.57      3.62 o 
  18   2   3       16.34       16.77      4.53 o 
  19   2   3        3.21        2.26      3.69 o 
 -20   3   3        0.98        2.70      3.89 o 
 -19   3   3       15.16        8.98      7.07 o 
 -18   3   3        3.58        3.89      3.50 o 
 -17   3   3        0.04       -1.11      2.88 o 
 -16   3   3       14.46       11.45      4.02 o 
 -15   3   3       24.35       25.45      5.81 o 
 -14   3   3       39.66       32.34      5.15 o 
 -13   3   3       75.55       75.93      6.47 o 
 -12   3   3       45.22       51.42      5.36 o 
 -11   3   3        0.03        0.71      1.46 o 
 -10   3   3      604.86      677.39     16.90 o 
  -9   3   3      177.36      176.89      9.57 o 
  -8   3   3       25.65       20.54      2.65 o 
  -7   3   3       71.07       62.19      3.78 o 
  -6   3   3        1.54        1.22      1.50 o 
  -5   3   3       67.93       84.66      5.44 o 
  -4   3   3       47.85       47.80      4.17 o 
  -3   3   3       13.29       13.87      2.63 o 
  -2   3   3       28.57       28.36      3.48 o 
  -1   3   3      203.72      214.90      8.43 o 
   0   3   3      104.99       99.44      3.56 o 
   1   3   3       25.00       20.93      2.01 o 
   2   3   3       96.29       96.69      3.78 o 
   3   3   3       52.97       49.77      2.66 o 
   4   3   3       49.67       53.24      2.83 o 
   5   3   3       86.12       78.93      3.78 o 
   6   3   3       37.14       37.49      3.05 o 
   7   3   3       26.67       30.32      3.75 o 
   8   3   3       32.07       32.63      5.06 o 
   9   3   3        1.55       -0.03      2.27 o 
  10   3   3       34.39       31.17      4.31 o 
  11   3   3      132.94      136.23      8.47 o 
  12   3   3       23.13       24.49      4.50 o 
  13   3   3        0.14       -0.42      1.72 o 
  14   3   3      123.84      130.57      9.15 o 
  15   3   3        3.26        3.58      2.81 o 
  16   3   3        0.72        1.59      2.31 o 
  17   3   3        0.01       -0.35      2.66 o 
  18   3   3        2.71        1.24      2.72 o 
 -18   4   3        0.27        2.99      3.49 o 
 -17   4   3        5.64        3.89      4.62 o 
 -16   4   3        2.19       -2.42      2.77 o 
 -15   4   3        0.32       -0.52      2.61 o 
 -14   4   3        4.90        0.42      3.55 o 
 -13   4   3       74.34       80.32      9.02 o 
 -12   4   3        1.76        0.84      2.25 o 
 -11   4   3       13.93       15.27      4.63 o 
 -10   4   3      104.83      126.12     10.65 o 
  -9   4   3      508.26      526.28     29.88 o 
  -8   4   3      153.83      161.90     11.39 o 
  -7   4   3       33.01       27.26      3.65 o 
  -6   4   3        1.15        1.16      1.48 o 
  -5   4   3        0.05       -0.62      1.21 o 
  -4   4   3       78.25       84.10      5.86 o 
  -3   4   3        3.91        2.01      1.62 o 
  -2   4   3      170.83      199.83      8.91 o 
  -1   4   3        0.01       -0.71      1.25 o 
   0   4   3      191.68      176.23      8.35 o 
   1   4   3       40.62       44.78      5.29 o 
   2   4   3      152.28      153.30      7.77 o 
   3   4   3      652.29      677.89     12.65 o 
   4   4   3       11.55        8.00      1.52 o 
   5   4   3       22.46       20.55      2.91 o 
   6   4   3       58.37       58.86      4.31 o 
   7   4   3        0.16       -0.91      1.59 o 
   8   4   3       25.97       23.03      3.44 o 
   9   4   3       12.32       13.33      3.55 o 
  10   4   3       27.88       31.92      7.15 o 
  11   4   3      142.57      146.02      9.08 o 
  12   4   3       19.27       20.41      7.24 o 
  13   4   3       68.02       70.35      7.81 o 
  14   4   3        7.03        0.77      3.34 o 
  15   4   3       22.58        6.93     10.56 o 
  16   4   3       25.07       15.39     11.94 o 
  17   4   3        3.46        5.82      3.19 o 
 -16   5   3       32.18       23.49      5.70 o 
 -15   5   3        2.09        9.82      3.68 o 
 -14   5   3        0.78        7.65      3.68 o 
 -13   5   3        0.60       -2.09      2.88 o 
 -12   5   3        0.93       -1.22      2.71 o 
 -11   5   3        2.72        4.16      3.49 o 
 -10   5   3       91.56       96.62      9.87 o 
  -9   5   3       14.29       12.59      4.03 o 
  -8   5   3       29.95       24.64      6.22 o 
  -7   5   3        0.02        0.59      4.39 o 
  -6   5   3        1.28        0.09      2.19 o 
  -5   5   3      147.60      142.46     10.88 o 
  -4   5   3       24.32       26.01      5.53 o 
  -3   5   3       62.28       49.77      6.35 o 
  -2   5   3        3.71        4.14      2.60 o 
  -1   5   3      198.82      195.28     11.96 o 
   0   5   3      190.24      200.30     11.81 o 
   1   5   3        1.01        0.72      1.64 o 
   2   5   3       43.14       39.52      4.73 o 
   3   5   3       12.29       10.28      5.35 o 
   4   5   3      320.22      337.81     13.68 o 
   5   5   3        0.32       -1.59      1.59 o 
   6   5   3        3.44        5.47      2.49 o 
   7   5   3        1.84        1.59      2.21 o 
   8   5   3        5.58        5.50      6.65 o 
   9   5   3       15.65       11.89      4.31 o 
  10   5   3       15.00        8.70      7.09 o 
  11   5   3       32.84       12.72      5.25 o 
  12   5   3        9.31       -0.55      2.25 o 
  13   5   3        2.39        1.46      2.82 o 
  14   5   3        4.42       -2.97      2.97 o 
  15   5   3        1.02       -0.32      4.11 o 
 -14   6   3       14.74        5.79      9.44 o 
 -13   6   3        0.02       -2.67      3.12 o 
 -12   6   3        1.67        4.56      3.62 o 
 -11   6   3       12.52        3.33      6.38 o 
 -10   6   3        1.24       -0.94      3.35 o 
  -9   6   3       31.13       33.91      7.25 o 
  -8   6   3        2.22       -1.50      2.23 o 
  -7   6   3       11.54       11.99      4.22 o 
  -6   6   3        8.08        3.89      3.15 o 
  -5   6   3        9.66        7.23      5.68 o 
  -4   6   3       34.63       34.54      7.32 o 
  -3   6   3      127.95      124.83     10.74 o 
  -2   6   3       57.18       68.08      7.72 o 
  -1   6   3        7.84        6.35      3.13 o 
   0   6   3        0.39       -1.68      1.68 o 
   1   6   3        6.33        3.34      3.01 o 
   2   6   3       16.45       14.48      4.64 o 
   3   6   3        7.89        8.51      3.02 o 
   4   6   3        1.66        1.17      2.03 o 
   5   6   3       32.92       33.81      5.73 o 
   6   6   3        7.04        3.44      2.32 o 
   7   6   3       26.93       26.74      6.22 o 
  12   6   3        0.60       -2.21      3.29 o 
  -9   7   3        1.03        1.92      4.49 o 
  -8   7   3        9.35        4.20      9.60 o 
  -7   7   3        0.86       -2.69      2.69 o 
  -6   7   3        0.37        0.42      2.93 o 
  -5   7   3       27.91       45.63      8.31 o 
  -4   7   3       30.09       37.53      7.27 o 
  -3   7   3       15.45       23.87      6.10 o 
  -2   7   3        9.54       19.32      6.66 o 
  -1   7   3        5.76        3.79      2.93 o 
   0   7   3        0.47       -1.79      2.42 o 
   1   7   3        0.07        2.77      2.75 o 
   2   7   3        9.18       -1.47      2.23 o 
   4   7   3        6.31        0.42      2.07 o 
   5   7   3        6.08        0.63      2.40 o 
   6   7   3        0.15       -1.69      2.39 o 
   7   7   3        0.33       -0.06      3.43 o 
   8   7   3        0.14       -0.02      3.60 o 
 -20   0   4       15.44       17.83      5.60 o 
 -19   0   4        0.41       -0.63      3.96 o 
 -18   0   4       42.86       62.14     10.95 o 
 -17   0   4        3.21       11.68      5.11 o 
 -16   0   4       16.97        7.60      3.11 o 
 -15   0   4       32.71       32.11      5.90 o 
 -14   0   4       55.58       50.93      6.00 o 
 -13   0   4       31.26       32.41      5.72 o 
 -12   0   4      108.36       95.67      8.01 o 
 -11   0   4       11.35       11.67      3.67 o 
 -10   0   4       48.61       43.26      5.24 o 
  -9   0   4        0.72        0.09      1.68 o 
  -8   0   4        4.12        3.52      2.27 o 
  -7   0   4     1298.67     1387.20     24.70 o 
  -6   0   4       81.42       83.43      5.90 o 
  -5   0   4      142.54      137.67      7.20 o 
  -4   0   4        6.15        4.51      1.86 o 
  -3   0   4       20.05       20.89      2.89 o 
  -2   0   4      473.32      469.59     12.45 o 
  -1   0   4        1.25        0.51      2.17 o 
   0   0   4     1436.62     1474.66     15.38 o 
   1   0   4       22.78       23.08      2.14 o 
   2   0   4     3053.83     3204.49     26.95 o 
   3   0   4     1507.57     1515.02     19.29 o 
   4   0   4      213.88      212.62      7.49 o 
   5   0   4      139.08      139.80      6.35 o 
   6   0   4      274.36      284.94      9.42 o 
   7   0   4        3.21        2.97      1.54 o 
   8   0   4        8.29        9.56      2.94 o 
   9   0   4       56.98       53.85      4.65 o 
  10   0   4      170.84      171.39      8.63 o 
  11   0   4       11.87        7.99      2.56 o 
  12   0   4       96.73      102.06      9.81 o 
  13   0   4       74.55       83.08      8.45 o 
  14   0   4      115.71      101.68     14.11 o 
  15   0   4        3.84        9.94      5.60 o 
  16   0   4       11.52        7.74      5.84 o 
  17   0   4        3.61       -0.02      4.63 o 
  18   0   4        4.06        7.53      6.22 o 
  19   0   4       12.23       24.24      7.96 o 
 -20   1   4       26.09       45.26      7.31 o 
 -19   1   4       30.72       49.80      7.41 o 
 -18   1   4        0.43        1.34      2.39 o 
 -17   1   4        4.23        1.98      3.01 o 
 -16   1   4        0.29       -2.41      2.41 o 
 -15   1   4        5.02        3.67      2.45 o 
 -14   1   4       71.22       63.62      4.81 o 
 -13   1   4       21.62       16.02      2.84 o 
 -12   1   4       67.99       68.88      4.84 o 
 -11   1   4      303.89      322.77     10.02 o 
 -10   1   4       73.46       75.19      4.70 o 
  -9   1   4      153.31      159.96      8.81 o 
  -8   1   4      116.50      121.83      6.23 o 
  -7   1   4      334.61      341.78      8.59 o 
  -6   1   4      139.83      132.78      5.10 o 
  -5   1   4        0.48        0.12      0.75 o 
  -4   1   4        0.41        0.52      0.88 o 
  -3   1   4        3.90        3.14      1.20 o 
  -2   1   4        2.65        1.27      0.87 o 
  -1   1   4      234.75      238.51      4.51 o 
   0   1   4      239.53      236.47      4.70 o 
   1   1   4     1442.10     1609.02     15.47 o 
   2   1   4        9.96        9.07      1.18 o 
   3   1   4      181.03      184.43      4.35 o 
   4   1   4       40.29       44.37      2.43 o 
   5   1   4        3.74        3.10      0.91 o 
   6   1   4       98.47       91.28      3.77 o 
   7   1   4        0.00        0.44      0.78 o 
   8   1   4        4.73        3.32      1.30 o 
   9   1   4       25.86       22.54      2.81 o 
  10   1   4        0.95        2.32      1.25 o 
  11   1   4      116.00      128.49      6.67 o 
  12   1   4       20.43       24.74      4.61 o 
  13   1   4       81.33       82.10      6.92 o 
  14   1   4        0.07        0.07      2.22 o 
  15   1   4        1.68        2.93      2.57 o 
  16   1   4      110.12      125.87      9.41 o 
  17   1   4        0.51        0.06      5.01 o 
  18   1   4        0.01        3.54      3.62 o 
 -20   2   4       46.53       69.65     10.06 o 
 -19   2   4        1.55        4.25      3.31 o 
 -18   2   4        1.95       -2.20      6.18 o 
 -17   2   4        8.95        6.84      4.52 o 
 -16   2   4        9.82       11.10      3.86 o 
 -15   2   4       12.79        4.59      2.88 o 
 -14   2   4        8.78        6.01      3.64 o 
 -13   2   4       59.12       44.49      9.30 o 
 -12   2   4      466.54      479.99     14.75 o 
 -11   2   4      101.31      100.74      6.63 o 
 -10   2   4        9.58       11.01      2.89 o 
  -9   2   4       66.36       62.02      5.18 o 
  -8   2   4        0.03        0.70      1.39 o 
  -7   2   4       23.78       17.32      3.29 o 
  -6   2   4        0.50       -0.90      1.18 o 
  -5   2   4       18.30       16.70      3.10 o 
  -4   2   4       19.26       21.00      3.38 o 
  -3   2   4       70.81       71.96      5.03 o 
  -2   2   4       23.38       16.54      3.01 o 
  -1   2   4       16.22       15.13      2.84 o 
   0   2   4      139.55      128.37      6.60 o 
   1   2   4       84.83       75.52      5.06 o 
   2   2   4       30.15       24.68      1.83 o 
   3   2   4      181.12      172.48      4.83 o 
   4   2   4       89.56       90.77      3.73 o 
   5   2   4        2.24        3.12      1.35 o 
   6   2   4        4.24        3.10      1.13 o 
   7   2   4       62.28       63.30      3.73 o 
   8   2   4        0.63       -0.90      1.02 o 
   9   2   4        0.30       -1.10      1.29 o 
  10   2   4        0.85        2.56      1.88 o 
  11   2   4        3.34        2.85      2.16 o 
  12   2   4       13.96        9.88      3.15 o 
  13   2   4        0.03       -1.24      1.86 o 
  14   2   4        0.12       -1.16      2.10 o 
  15   2   4       62.54       70.82      6.99 o 
  16   2   4        4.74        7.26      3.50 o 
  17   2   4       53.78       56.77      7.31 o 
  18   2   4        0.00       -0.98      2.87 o 
 -19   3   4        0.28        3.37      3.55 o 
 -18   3   4       46.81       66.34     12.40 o 
 -17   3   4       11.75        1.44     12.68 o 
 -16   3   4       20.23       20.58      5.22 o 
 -15   3   4        5.00       10.06      4.31 o 
 -14   3   4       13.71       13.22      4.53 o 
 -13   3   4      163.56      188.69     13.70 o 
 -12   3   4       11.97        6.55      7.08 o 
 -11   3   4       21.48       24.81      5.69 o 
 -10   3   4       39.01       39.02      4.74 o 
  -9   3   4      371.03      378.88     13.01 o 
  -8   3   4        8.12        8.93      2.50 o 
  -7   3   4       21.52       21.48      3.74 o 
  -6   3   4        0.60        0.05      1.43 o 
  -5   3   4        2.40        4.27      2.18 o 
  -4   3   4       40.58       43.89      4.31 o 
  -3   3   4       22.49       19.28      3.45 o 
  -2   3   4       16.41       12.28      2.68 o 
  -1   3   4      142.11      149.81      8.79 o 
   0   3   4      140.85      139.63     12.97 o 
   1   3   4        0.71        2.12      1.43 o 
   2   3   4       26.50       23.27      3.26 o 
   3   3   4        0.46        0.57      1.05 o 
   4   3   4      269.20      281.09      8.25 o 
   5   3   4       35.39       34.85      3.35 o 
   6   3   4       15.25       14.12      2.21 o 
   7   3   4       30.28       23.12      3.67 o 
   8   3   4        4.54        6.43      2.21 o 
   9   3   4       40.63       40.30      4.87 o 
  10   3   4        7.90        3.38      2.55 o 
  11   3   4       24.76       29.02      5.95 o 
  12   3   4        6.32        4.14      2.40 o 
  13   3   4      110.65      121.59      8.67 o 
  14   3   4        0.76       -0.23      2.16 o 
  15   3   4        0.02       -2.26      2.26 o 
  16   3   4       22.61       33.79      5.86 o 
  17   3   4       17.31       20.02      7.14 o 
 -17   4   4      124.68      205.46     22.36 o 
 -16   4   4        2.25        1.65      3.14 o 
 -15   4   4       22.99       47.98     12.91 o 
 -14   4   4        3.96        4.00      2.72 o 
 -13   4   4       34.50       42.35      6.71 o 
 -12   4   4        0.39        2.07      2.69 o 
 -11   4   4       19.47       18.14      5.35 o 
 -10   4   4        0.10        1.45      2.25 o 
  -9   4   4        2.74        2.61      2.64 o 
  -8   4   4       94.11       96.81     12.95 o 
  -7   4   4        9.87       10.97      2.75 o 
  -6   4   4       51.71       51.74      4.99 o 
  -5   4   4       49.32       46.00      4.68 o 
  -4   4   4       35.31       38.51      4.72 o 
  -3   4   4        5.78        4.04      2.93 o 
  -2   4   4       17.30       14.59      3.14 o 
  -1   4   4        5.71        9.79      2.66 o 
   0   4   4       17.69       17.26      3.50 o 
   1   4   4        3.38        2.93      1.58 o 
   2   4   4        0.06        0.25      1.27 o 
   3   4   4       31.17       38.10      3.82 o 
   4   4   4       32.77       34.36      3.80 o 
   5   4   4        9.75        3.95      2.06 o 
   6   4   4       19.05       21.03      4.24 o 
   7   4   4       10.57        8.90      3.69 o 
   8   4   4        8.14        9.99      4.95 o 
   9   4   4       32.94       39.73      7.57 o 
  10   4   4       28.67       22.94      6.01 o 
  11   4   4        0.43        0.02      2.47 o 
  12   4   4        6.28        4.28      3.70 o 
  13   4   4       16.96       10.50      5.56 o 
  14   4   4        1.72        4.94      3.16 o 
  15   4   4        2.98        4.94      3.47 o 
  16   4   4        0.40        2.05      4.01 o 
 -15   5   4        1.21       -1.40      3.91 o 
 -14   5   4        5.10       -5.25      7.02 o 
 -13   5   4        7.91        3.12      2.95 o 
 -12   5   4        6.10       -1.75      2.58 o 
 -10   5   4        0.34        0.69      2.44 o 
  -9   5   4        2.68        1.93      2.87 o 
  -8   5   4        2.59        1.65      2.45 o 
  -7   5   4        8.15        9.21      3.27 o 
  -6   5   4        0.00       -1.72      2.06 o 
  -5   5   4        5.81        2.60      2.07 o 
  -4   5   4       50.08       45.84      5.56 o 
  -3   5   4       28.07       30.59      4.91 o 
  -2   5   4       52.60       63.89     10.64 o 
  -1   5   4      111.26      108.05      9.90 o 
   0   5   4        0.09        0.71      2.32 o 
   1   5   4       41.35       33.63      4.85 o 
   2   5   4        4.00        0.81      1.83 o 
   3   5   4        2.44        0.53      2.04 o 
   4   5   4      127.88      119.62      8.46 o 
   5   5   4       33.56       31.41      5.48 o 
   6   5   4       63.24       77.02      7.04 o 
   7   5   4        3.56        1.51      2.65 o 
   8   5   4        6.30        2.43      2.67 o 
   9   5   4        7.54        0.67      2.51 o 
  11   5   4        8.58        3.86      2.53 o 
  12   5   4        0.10       -2.80      2.80 o 
  13   5   4        3.09       -2.09      3.38 o 
  14   5   4        5.86        1.35      4.23 o 
 -12   6   4       55.37      100.59     16.21 o 
 -11   6   4       36.38       18.25     21.54 o 
 -10   6   4       10.12        3.71      5.40 o 
  -9   6   4       19.31       14.80     12.60 o 
  -8   6   4        4.31        6.16      5.04 o 
  -7   6   4       12.14        8.30      3.90 o 
  -6   6   4        0.08       -0.39      4.38 o 
  -5   6   4        2.06        5.98      3.09 o 
  -4   6   4       10.08        5.89      2.93 o 
  -3   6   4       32.65       29.88      6.43 o 
  -2   6   4       66.34       70.67      8.59 o 
  -1   6   4        1.65        2.08      2.77 o 
   0   6   4       15.27       14.46      4.32 o 
   1   6   4       11.95       14.57      4.76 o 
   2   6   4       46.17       27.72      8.81 o 
   3   6   4       14.29       11.19      3.30 o 
   6   6   4        0.22       -0.37      1.98 o 
   8   6   4        0.01        1.40      2.67 o 
   9   6   4        0.24       -0.42      2.80 o 
  10   6   4       10.31        3.36      4.70 o 
  11   6   4        7.60        1.77      3.86 o 
  -7   7   4        0.04       -0.31      3.61 o 
  -6   7   4       23.83       28.49      7.38 o 
  -5   7   4        0.36        7.98      6.24 o 
  -4   7   4        5.20        5.62      3.40 o 
  -3   7   4        4.45        3.13      3.17 o 
  -2   7   4       36.89       39.42     11.24 o 
  -1   7   4        0.45       -2.07      2.67 o 
   0   7   4        0.79        0.05      2.88 o 
   1   7   4       11.91        4.10      3.93 o 
   2   7   4        0.03       -0.98      2.38 o 
   3   7   4        0.05        0.48      2.59 o 
   5   7   4        0.17       -1.24      2.69 o 
   6   7   4        2.50        3.83      3.13 o 
 -19   1   5       23.30       26.13      7.24 o 
 -18   1   5        0.01       -3.01      3.01 o 
 -17   1   5        1.08        1.62      2.84 o 
 -16   1   5        0.03        1.05      2.59 o 
 -15   1   5        1.44       -0.76      2.54 o 
 -14   1   5      125.79      125.69      8.19 o 
 -13   1   5        0.04       -0.62      1.78 o 
 -12   1   5       53.10       56.66      5.53 o 
 -11   1   5        6.56        5.16      2.53 o 
 -10   1   5      218.89      231.11     11.34 o 
  -9   1   5        1.40        2.30      2.02 o 
  -8   1   5       19.40       18.98      3.63 o 
  -7   1   5        1.03        1.78      1.51 o 
  -6   1   5        9.28        6.29      2.21 o 
  -5   1   5       90.41       89.08      7.79 o 
  -4   1   5       27.26       23.45      3.70 o 
  -3   1   5        3.83        2.77      1.52 o 
  -2   1   5      100.39      108.32      4.52 o 
  -1   1   5       80.32       84.22      3.16 o 
   0   1   5       24.64       21.52      1.85 o 
   1   1   5       46.15       42.75      2.14 o 
   2   1   5       31.14       27.41      1.93 o 
   3   1   5       31.29       29.45      2.21 o 
   4   1   5       14.51       12.41      1.77 o 
   5   1   5       78.41       85.15      3.78 o 
   6   1   5       70.38       73.23      3.66 o 
   7   1   5       45.40       45.48      3.13 o 
   8   1   5       10.45        9.75      1.85 o 
   9   1   5        7.18        7.54      1.86 o 
  10   1   5        4.69        5.32      1.67 o 
  11   1   5        3.40        1.60      2.73 o 
  12   1   5        1.73        3.99      2.39 o 
  13   1   5        1.00        2.89      3.21 o 
  14   1   5       23.15       26.58      4.85 o 
  15   1   5       53.47       66.05      6.95 o 
  16   1   5        0.19        5.49      3.07 o 
  17   1   5        0.06        1.54      3.49 o 
 -19   2   5        0.07        0.10      7.04 o 
 -18   2   5        6.07        4.28      4.26 o 
 -17   2   5        0.09       -1.64      3.02 o 
 -16   2   5        7.25        8.90      6.24 o 
 -15   2   5        8.61       11.61      4.10 o 
 -14   2   5        1.86        0.65      2.67 o 
 -13   2   5        1.02        2.22      2.84 o 
 -12   2   5       35.07       28.16      4.79 o 
 -11   2   5       26.62       27.68      4.52 o 
 -10   2   5      316.64      342.90     13.03 o 
  -9   2   5       90.03       82.54      6.44 o 
  -8   2   5       89.51       90.78      6.59 o 
  -7   2   5      108.84      111.61      7.87 o 
  -6   2   5       30.58       26.98      4.06 o 
  -5   2   5        0.29       -0.33      1.36 o 
  -4   2   5       62.73       47.95      4.70 o 
  -3   2   5       83.31       88.70      6.20 o 
  -2   2   5       24.08       22.36      3.67 o 
  -1   2   5      216.47      218.60      9.52 o 
   0   2   5       18.32       17.16      3.46 o 
   1   2   5      147.03      156.37      8.06 o 
   2   2   5       58.40       56.11      3.70 o 
   3   2   5       10.92       10.35      2.03 o 
   4   2   5        4.59        5.41      1.69 o 
   5   2   5       48.12       46.25      4.20 o 
   6   2   5      114.17      114.43      6.31 o 
   7   2   5       36.04       35.59      3.90 o 
   8   2   5        0.00       -1.19      1.39 o 
   9   2   5       21.57       22.21      3.54 o 
  10   2   5        3.64        1.12      1.79 o 
  11   2   5        3.37        3.47      2.09 o 
  12   2   5       19.62       22.36      4.14 o 
  13   2   5       20.13       21.28      4.38 o 
  14   2   5      132.08      144.76      9.95 o 
  15   2   5       23.94       26.45      7.13 o 
  16   2   5        9.91        9.78      3.46 o 
 -18   3   5       23.04       30.14      6.52 o 
 -17   3   5        2.97        1.69      3.31 o 
 -16   3   5        0.54       -1.96      4.49 o 
 -15   3   5        5.35        1.16      2.97 o 
 -14   3   5       28.02       32.30      7.11 o 
 -13   3   5       28.21       27.76     11.34 o 
 -12   3   5       48.98       48.26      8.15 o 
 -11   3   5        8.01        7.53      3.31 o 
 -10   3   5        0.01        0.04      1.82 o 
  -9   3   5      277.94      288.68     12.38 o 
  -8   3   5       16.81       13.01      3.28 o 
  -7   3   5       45.44       47.17      4.92 o 
  -6   3   5        9.05        7.14      2.33 o 
  -5   3   5        1.55        1.64      1.69 o 
  -4   3   5       28.00       32.98      4.78 o 
  -3   3   5        1.72        1.41      1.63 o 
  -2   3   5       55.21       53.71      5.59 o 
  -1   3   5        3.35       -0.18      2.17 o 
   0   3   5        0.41        1.91      1.66 o 
   1   3   5      217.68      226.99      8.94 o 
   2   3   5      121.41      119.13      5.73 o 
   3   3   5      164.59      159.32      6.63 o 
   4   3   5       53.90       56.44      4.14 o 
   5   3   5        0.04        0.07      1.40 o 
   6   3   5       75.78       65.74      5.07 o 
   7   3   5       14.98       19.32      4.36 o 
   8   3   5       11.43        9.09      3.21 o 
   9   3   5        6.89        5.48      5.69 o 
  10   3   5        0.07        0.77      2.40 o 
  11   3   5       14.96       10.70      4.33 o 
  12   3   5       15.18       18.13      5.44 o 
  13   3   5       41.46       55.63      8.55 o 
  14   3   5        2.38        7.55      3.78 o 
  15   3   5       10.71        9.82      4.26 o 
 -16   4   5       13.37       12.31     10.84 o 
 -15   4   5       10.43        6.70      3.41 o 
 -14   4   5        7.32        5.20      6.63 o 
 -13   4   5        6.04        5.08      3.24 o 
 -12   4   5      123.00      129.47     12.16 o 
 -11   4   5        5.70        5.01      4.02 o 
 -10   4   5       24.14       32.19      6.96 o 
  -9   4   5      106.18      111.56     13.71 o 
  -8   4   5      215.89      212.37     12.02 o 
  -7   4   5        5.78        6.16      2.38 o 
  -6   4   5       56.49       61.83      9.99 o 
  -5   4   5        6.17        5.22      2.65 o 
  -4   4   5        3.63        4.16      2.05 o 
  -3   4   5        4.87        7.27      3.37 o 
  -2   4   5       10.11        7.43      2.51 o 
  -1   4   5       44.05       50.46      5.56 o 
   0   4   5       40.67       34.07      5.16 o 
   1   4   5      131.61      138.65      7.48 o 
   2   4   5        1.65        1.08      1.36 o 
   3   4   5       36.59       36.93      4.25 o 
   4   4   5      161.33      161.58      7.26 o 
   5   4   5        0.27        1.25      1.70 o 
   6   4   5        4.49        2.99      2.40 o 
   7   4   5       11.33       17.12      4.99 o 
   8   4   5        0.00        0.16      2.47 o 
   9   4   5        9.37        8.40      4.06 o 
  10   4   5       10.08       10.53      4.46 o 
  11   4   5       10.00        9.24      4.00 o 
  12   4   5       44.41       49.85      9.53 o 
  13   4   5        0.00        1.07      3.04 o 
  14   4   5       32.27       46.33      9.05 o 
 -14   5   5        1.01       -4.46      6.67 o 
 -13   5   5        1.89       -0.09      3.67 o 
 -12   5   5        1.72        3.58      3.60 o 
 -11   5   5        0.00       -2.17      2.69 o 
 -10   5   5        3.67        1.08      2.47 o 
  -8   5   5        9.11       12.69      5.11 o 
  -7   5   5       10.00        5.32      3.54 o 
  -6   5   5        1.89        0.17      2.35 o 
  -5   5   5       11.58        8.14      3.02 o 
  -4   5   5      109.99      120.84      8.65 o 
  -3   5   5       29.08       25.57      4.55 o 
  -2   5   5       49.94       52.08      6.41 o 
  -1   5   5        6.60        5.35      2.58 o 
   0   5   5       43.17       42.75      5.64 o 
   1   5   5      109.76      112.97      7.22 o 
   2   5   5        5.41        8.79      3.01 o 
   3   5   5       57.79       66.18      6.66 o 
   4   5   5        4.59        5.17      2.63 o 
   5   5   5       56.88       63.33      7.17 o 
   6   5   5       16.13       15.23      6.83 o 
   7   5   5        5.11        7.69      3.47 o 
   8   5   5       27.45       38.53      7.86 o 
   9   5   5       17.19       20.41      5.36 o 
  10   5   5        0.51        1.92      2.78 o 
  11   5   5        0.24       -0.27      2.79 o 
  12   5   5        1.40       -3.03      3.03 o 
 -10   6   5        9.68       -0.84      3.65 o 
  -9   6   5        0.30        0.12      3.55 o 
  -8   6   5        6.07       -2.33      3.74 o 
  -7   6   5       11.01        4.12      7.77 o 
  -6   6   5        0.15       -0.54      2.81 o 
  -5   6   5       10.41        9.21      7.10 o 
  -4   6   5       36.80       53.75     10.69 o 
  -3   6   5        1.42       -1.59      2.59 o 
  -2   6   5       20.80       10.26     13.94 o 
  -1   6   5        2.26       -0.45      1.87 o 
   1   6   5        0.07        2.07      3.21 o 
   2   6   5        0.91       -1.06      2.16 o 
   3   6   5        2.28       -1.55      2.08 o 
   4   6   5       12.67        1.13      2.40 o 
   5   6   5        1.24        2.53      2.33 o 
   6   6   5        8.29       -1.33      3.11 o 
   7   6   5        0.13        1.88      3.27 o 
  -2   7   5        5.69        1.95      6.47 o 
  -1   7   5        1.51        2.29      6.97 o 
   0   7   5        0.25        3.11      6.71 o 
 -16   0   6        1.87       -0.31      5.45 o 
 -15   0   6       10.00        6.63      5.14 o 
 -14   0   6       15.08        6.20      5.33 o 
 -13   0   6       17.15       32.42      9.50 o 
 -12   0   6        1.53       -3.59      3.71 o 
 -11   0   6       19.93       20.48      7.14 o 
 -10   0   6       19.58       12.62      6.20 o 
  -9   0   6      172.82      215.16     19.40 o 
  -8   0   6       62.15       69.35     11.31 o 
  -7   0   6       11.38        5.04      4.54 o 
  -6   0   6      238.92      233.15     19.47 o 
  -5   0   6        0.29       -1.79      3.38 o 
  -4   0   6       39.82       45.11     10.95 o 
  -3   0   6        5.26        6.30      4.70 o 
  -2   0   6        6.94        3.85      1.73 o 
  -1   0   6      208.98      201.82      7.75 o 
   0   0   6       48.83       50.07      4.01 o 
   1   0   6      501.82      507.63     12.68 o 
   2   0   6       42.61       34.41      3.77 o 
   3   0   6      396.84      400.12     11.86 o 
   4   0   6      358.20      350.98     11.35 o 
   5   0   6       33.20       37.77      5.43 o 
   6   0   6       37.96       38.90      4.31 o 
   7   0   6       34.15       29.50      4.40 o 
   8   0   6        1.72        1.44      1.72 o 
   9   0   6        0.36        1.74      2.00 o 
  10   0   6        3.17        2.14      2.31 o 
  11   0   6       85.61      100.03      7.35 o 
  12   0   6        9.14        4.64      2.48 o 
  13   0   6        2.59        7.57      5.85 o 
  14   0   6        2.77        1.42      4.63 o 
  15   0   6        1.58        3.88      4.92 o 
 -18   1   6        9.01        8.35      6.18 o 
 -17   1   6        2.81       10.59      5.62 o 
 -16   1   6        2.28       -1.64      5.38 o 
 -15   1   6        4.97       12.33      6.56 o 
 -14   1   6        9.65       12.65      3.29 o 
 -13   1   6        6.44        9.37      2.77 o 
 -12   1   6       88.78       95.91      7.48 o 
 -11   1   6       56.95       58.38      5.69 o 
 -10   1   6       54.80       52.20      6.60 o 
  -9   1   6      118.84      128.08      8.27 o 
  -8   1   6      121.52      132.10      8.18 o 
  -7   1   6      120.82      131.97     12.18 o 
  -6   1   6       88.29       89.67      6.58 o 
  -5   1   6       55.21       49.47      4.91 o 
  -4   1   6        0.57       -1.36      2.91 o 
  -3   1   6        0.27       -1.06      2.45 o 
  -2   1   6       12.78        9.94      2.65 o 
  -1   1   6        8.85       10.85      2.96 o 
   0   1   6        3.54        2.64      1.25 o 
   1   1   6       14.75       15.85      2.43 o 
   2   1   6      140.60      150.08      6.93 o 
   3   1   6      128.66      122.69      6.30 o 
   4   1   6      151.27      165.91      9.90 o 
   5   1   6        3.41        5.46      1.77 o 
   6   1   6        8.07       10.20      2.29 o 
   7   1   6        0.20       -0.18      1.61 o 
   8   1   6        7.60        9.65      2.50 o 
   9   1   6        0.08        2.96      2.37 o 
  10   1   6       10.30        9.09      2.55 o 
  11   1   6        1.24        1.02      2.24 o 
  12   1   6       46.67       52.83      7.80 o 
  13   1   6       17.28       23.61      6.29 o 
  14   1   6       23.24       45.79      8.40 o 
  15   1   6        0.21        1.97      7.47 o 
 -17   2   6        5.07        7.29      3.87 o 
 -16   2   6        0.20       -0.60      3.30 o 
 -15   2   6       16.90       24.03      5.60 o 
 -14   2   6        1.17        2.64      5.30 o 
 -13   2   6       32.65       35.78      7.14 o 
 -12   2   6       21.13       20.51      4.44 o 
 -11   2   6      201.01      217.51     12.79 o 
 -10   2   6       13.27        9.52      2.73 o 
  -9   2   6        0.70        1.22      2.06 o 
  -8   2   6        4.72        6.39      2.37 o 
  -7   2   6        3.56        1.11      1.97 o 
  -6   2   6        0.95        1.19      1.85 o 
  -5   2   6        1.67        1.95      1.88 o 
  -4   2   6        0.05       -1.19      2.18 o 
  -3   2   6       17.52       14.11      3.32 o 
  -2   2   6        7.54        4.29      2.19 o 
  -1   2   6        9.55        6.53      2.42 o 
   0   2   6       12.62       10.07      2.82 o 
   1   2   6       53.93       51.59      5.21 o 
   2   2   6       20.08       18.08      2.76 o 
   3   2   6       13.47       12.83      2.43 o 
   4   2   6       84.52       95.07      5.99 o 
   5   2   6       42.19       46.52      4.24 o 
   6   2   6        1.67        1.24      1.72 o 
   7   2   6        0.72        1.31      1.64 o 
   8   2   6        7.30        7.84      2.40 o 
   9   2   6        1.84        0.81      2.13 o 
  10   2   6        1.94        1.95      2.72 o 
  11   2   6        0.97        1.07      2.38 o 
  12   2   6        0.01        0.58      4.54 o 
  13   2   6        0.55        5.46      3.71 o 
  14   2   6        3.71       12.18      4.19 o 
 -16   3   6        2.97        0.60      3.65 o 
 -15   3   6       11.15        5.44      4.69 o 
 -14   3   6        1.81       -1.01      3.42 o 
 -13   3   6        6.96        1.83      3.08 o 
 -12   3   6       75.89       89.14      9.60 o 
 -11   3   6        4.12        6.95      3.55 o 
 -10   3   6        9.74        7.79      3.18 o 
  -9   3   6       28.91       27.98      4.71 o 
  -8   3   6       98.73      119.65      8.39 o 
  -7   3   6       10.76       18.37      3.61 o 
  -6   3   6        2.20        1.66      1.96 o 
  -5   3   6        5.80        5.76      2.61 o 
  -4   3   6        0.51       -0.25      1.78 o 
  -3   3   6        0.77        1.68      1.94 o 
  -2   3   6       29.48       26.65      4.57 o 
  -1   3   6        1.76       -0.55      1.70 o 
   0   3   6       83.64       80.83      5.80 o 
   1   3   6       38.88       32.04      3.59 o 
   2   3   6        1.23       -1.19      1.19 o 
   3   3   6        8.49        6.90      2.14 o 
   4   3   6        6.24        3.56      1.76 o 
   5   3   6       95.78       97.39      6.43 o 
   6   3   6       17.13       18.50      4.12 o 
   7   3   6        7.86        7.55      2.79 o 
   8   3   6        1.44        1.19      2.13 o 
   9   3   6        7.33        6.20      2.90 o 
  10   3   6        2.64        4.03      4.03 o 
  11   3   6        0.08       -2.52      2.52 o 
  12   3   6        1.29        6.80      3.56 o 
  13   3   6       16.68       16.08      9.17 o 
 -14   4   6       24.31       23.93      6.30 o 
 -13   4   6        8.65        5.02      3.94 o 
 -12   4   6       13.00       11.05      4.92 o 
 -11   4   6        1.48        2.93      2.81 o 
 -10   4   6        2.01       -0.28      2.77 o 
  -9   4   6        8.76        9.90      5.86 o 
  -8   4   6        0.28       -0.92      2.21 o 
  -7   4   6        9.39       11.23      3.38 o 
  -6   4   6       23.15       20.46      4.24 o 
  -5   4   6       34.04       40.39      6.03 o 
  -4   4   6       23.64       23.01      4.65 o 
  -3   4   6        4.75        2.44      3.10 o 
  -2   4   6        0.00       -0.59      1.91 o 
  -1   4   6        0.57       -0.33      1.97 o 
   0   4   6        4.21        3.15      1.92 o 
   1   4   6       36.86       41.79      4.42 o 
   2   4   6       10.45        9.25      2.12 o 
   3   4   6        1.45       -1.09      1.41 o 
   4   4   6       10.22       11.71      2.92 o 
   5   4   6        2.63        1.86      2.42 o 
   6   4   6        0.37       -0.98      1.77 o 
   7   4   6        0.00        1.77      2.52 o 
   8   4   6        0.30       -0.84      2.54 o 
   9   4   6       19.92       26.14      6.19 o 
  10   4   6       29.42       47.90      8.71 o 
  11   4   6       10.21        7.16      4.00 o 
  12   4   6        1.79        2.63      3.98 o 
  -9   5   6        0.07       -0.24      3.30 o 
  -8   5   6        0.00       -3.30      3.78 o 
  -7   5   6        0.02       -0.57      2.58 o 
  -6   5   6       12.36        5.88      4.61 o 
  -5   5   6        1.13        3.81      3.01 o 
  -4   5   6        0.64        1.99      2.32 o 
  -3   5   6        7.59        5.27      3.01 o 
  -2   5   6       29.99       30.86      5.29 o 
  -1   5   6        6.64        6.72      2.50 o 
   0   5   6       68.95       83.57      7.45 o 
   1   5   6        2.47        3.05      1.81 o 
   2   5   6        0.40        0.69      1.88 o 
   3   5   6        6.08        6.76      2.76 o 
   4   5   6        2.72        5.75      2.75 o 
   5   5   6       19.66       17.05      3.90 o 
   6   5   6        0.03       -2.33      3.98 o 
   7   5   6       32.03       36.83      8.22 o 
   8   5   6        1.90       -0.03      6.50 o 
   9   5   6        3.01       -2.08      2.84 o 
  -7   6   6        0.49        0.46      3.87 o 
  -6   6   6       16.62        7.14     12.87 o 
  -5   6   6        1.19        1.44      5.83 o 
  -4   6   6        0.09        1.90      5.66 o 
  -3   6   6        8.04        3.10     10.07 o 
  -2   6   6        9.62       -0.03      3.06 o 
  -1   6   6       26.41        7.83     11.83 o 
   0   6   6        0.28        1.35      3.52 o 
   1   6   6       13.45       17.81      4.36 o 
   2   6   6       13.40       13.73      4.31 o 
   3   6   6       22.26       25.15      5.03 o 
   4   6   6       15.46       16.56      4.75 o 
 -16   1   7        3.66       12.45      5.77 o 
 -15   1   7        0.01       -0.92      3.47 o 
 -14   1   7        3.18       -2.52      5.89 o 
 -13   1   7       35.27       45.12      8.29 o 
 -12   1   7        1.42        5.92      3.63 o 
 -11   1   7        5.58        5.95      3.71 o 
 -10   1   7       56.50       56.59      8.71 o 
  -9   1   7      149.26      182.40     13.78 o 
  -8   1   7        6.59        7.85      4.14 o 
  -7   1   7        2.76        3.45      3.47 o 
  -6   1   7        8.14        5.48      3.53 o 
  -5   1   7        1.91        3.67      2.87 o 
  -4   1   7       24.10       20.73      5.36 o 
  -3   1   7        6.92        3.87      3.24 o 
  -2   1   7        2.04        1.73      1.78 o 
  -1   1   7       51.47       46.73      5.42 o 
   0   1   7       35.14       38.87      3.74 o 
   1   1   7        5.06        2.68      1.86 o 
   2   1   7        5.52        8.15      2.29 o 
   3   1   7        1.63       -0.33      1.50 o 
   4   1   7       27.53       30.88      4.23 o 
   5   1   7        8.99        9.81      2.49 o 
   6   1   7        5.89       -0.32      1.73 o 
   7   1   7       11.03        9.79      3.08 o 
   8   1   7        3.95        5.14      3.99 o 
   9   1   7        4.23        6.81      2.80 o 
  10   1   7        3.68        2.19      3.27 o 
  11   1   7        2.12        0.13      3.41 o 
  12   1   7        0.44       -1.27      3.12 o 
  13   1   7        5.92        8.33      4.75 o 
 -15   2   7        1.30        5.84      5.74 o 
 -14   2   7       15.79       19.37      7.84 o 
 -13   2   7        8.24        3.16      5.14 o 
 -12   2   7        5.16        1.32      7.06 o 
 -11   2   7        9.71        7.25      5.81 o 
 -10   2   7        0.52       -2.23      2.23 o 
  -9   2   7      142.59      157.57     16.30 o 
  -8   2   7       29.78       24.88      4.76 o 
  -7   2   7       21.36       24.28      4.62 o 
  -6   2   7       19.50       19.69      4.29 o 
  -5   2   7        6.02        5.42      2.49 o 
  -4   2   7        6.16        2.06      2.75 o 
  -3   2   7       15.58       12.59      3.48 o 
  -2   2   7       37.69       51.65      5.99 o 
  -1   2   7        2.02       -0.55      1.35 o 
   0   2   7       11.45       12.14      2.34 o 
   1   2   7        2.38        2.32      1.56 o 
   2   2   7        0.20        0.98      1.42 o 
   3   2   7        4.29        2.32      2.78 o 
   4   2   7       34.85       38.23      4.53 o 
   5   2   7       39.66       50.21      5.43 o 
   6   2   7       73.12       81.42      6.02 o 
   7   2   7       44.69       42.92      5.75 o 
   8   2   7        6.16        6.07      2.76 o 
   9   2   7        0.52        0.49      2.36 o 
  10   2   7        2.87        2.23      2.76 o 
  11   2   7        3.61        2.05      2.75 o 
  12   2   7        2.88       -1.51      3.23 o 
 -14   3   7        6.53        8.81      4.43 o 
 -13   3   7        2.74       -1.31      5.28 o 
 -12   3   7        0.29        3.21      3.22 o 
 -11   3   7        0.46        1.21      2.93 o 
 -10   3   7       15.06       12.20      3.49 o 
  -9   3   7       14.82        9.09      4.80 o 
  -8   3   7       34.43       11.62      8.45 o 
  -7   3   7       11.85       13.72      4.87 o 
  -6   3   7       65.26       65.09      6.61 o 
  -5   3   7        1.56       -2.04      3.05 o 
  -4   3   7        6.76        9.14      2.96 o 
  -3   3   7       16.51       17.15      5.38 o 
  -2   3   7        0.11       -0.81      1.95 o 
  -1   3   7       24.19       21.80      3.90 o 
   0   3   7        0.85       -1.38      1.59 o 
   1   3   7        2.05       -0.71      1.44 o 
   2   3   7       68.13       67.73      4.91 o 
   3   3   7       36.19       36.04      4.27 o 
   4   3   7       32.41       21.94      3.77 o 
   5   3   7        1.13        0.24      1.84 o 
   6   3   7        1.27        0.88      2.18 o 
   7   3   7       12.21        7.07      6.08 o 
   8   3   7        0.01        0.10      2.35 o 
   9   3   7        8.11        3.88      2.71 o 
  10   3   7        0.79       -2.64      2.64 o 
  11   3   7        0.35        4.31      3.14 o 
 -12   4   7        9.29       14.56      5.97 o 
 -11   4   7       61.39       66.07     12.30 o 
 -10   4   7        5.66        0.67      3.57 o 
  -9   4   7       34.78       18.08     21.87 o 
  -8   4   7       22.53       12.96     10.65 o 
  -7   4   7       99.89      113.74     10.95 o 
  -6   4   7        0.05        0.96      2.28 o 
  -5   4   7       23.97       21.73      7.41 o 
  -4   4   7        6.40        4.36      2.71 o 
  -3   4   7        5.06        2.27      4.27 o 
  -2   4   7        2.72        4.11      2.67 o 
  -1   4   7       13.37       13.62      3.68 o 
   0   4   7        0.22       -0.10      1.66 o 
   1   4   7       86.30       97.77      6.36 o 
   2   4   7       97.88      114.72      7.46 o 
   3   4   7        7.31        1.95      2.11 o 
   4   4   7        0.76       -0.09      2.35 o 
   5   4   7       13.64       10.62      3.40 o 
   6   4   7        9.67        6.30      5.89 o 
   7   4   7        0.65       -3.05      3.05 o 
   8   4   7        0.02       -1.33      6.62 o 
  -8   5   7       25.27        5.79     13.39 o 
  -7   5   7        0.14       -1.03      4.07 o 
  -6   5   7       18.02       25.97      6.60 o 
  -5   5   7        1.44        6.07      3.27 o 
  -4   5   7        0.29       -2.47      2.47 o 
  -3   5   7       17.81       14.96      4.05 o 
  -2   5   7        1.94       -1.32      1.91 o 
  -1   5   7        2.46        2.09      2.32 o 
   0   5   7       24.21       22.01      3.60 o 
   1   5   7       19.72       23.75      4.13 o 
   2   5   7       22.46       24.48      4.84 o 
   3   5   7        2.32       -2.17      2.17 o 
   4   5   7       23.02       29.62      5.64 o 
   5   5   7        0.16        2.52      3.39 o 
 -13   0   8        0.41       -5.48      5.48 o 
 -12   0   8        0.87        2.24      5.91 o 
 -11   0   8       12.47       13.73      6.80 o 
 -10   0   8        2.44       11.72      7.86 o 
  -9   0   8       86.56      101.95     15.70 o 
  -8   0   8      203.48      205.53     22.05 o 
  -7   0   8       82.88       81.25     13.53 o 
  -6   0   8       10.15        4.70      6.10 o 
  -5   0   8       46.13       40.67     11.94 o 
  -4   0   8        2.09        5.89      4.63 o 
  -3   0   8        6.22       11.17      6.37 o 
  -2   0   8        2.02        5.93      5.23 o 
  -1   0   8        4.22        4.34      4.61 o 
   0   0   8       38.51       42.79     11.84 o 
   1   0   8       15.07       15.15      7.36 o 
   2   0   8       58.46       47.02     12.11 o 
   5   0   8       23.29       13.61      7.02 o 
   6   0   8        0.65       -2.99      4.39 o 
   7   0   8        0.00       -4.05      4.05 o 
   8   0   8        0.00       -1.91      3.84 o 
   9   0   8        0.02        4.27      4.92 o 
  10   0   8        0.09       -0.46      5.57 o 
 -13   1   8        2.19        0.43      3.91 o 
 -12   1   8        0.74        2.43      3.78 o 
 -11   1   8       40.58       61.62      8.66 o 
 -10   1   8        3.45        4.14      3.97 o 
  -9   1   8       32.70       40.27     11.90 o 
  -8   1   8       20.37       19.08      6.11 o 
  -7   1   8       19.03       17.49      5.67 o 
  -6   1   8       24.03       16.57      7.37 o 
  -5   1   8        2.38        2.07      3.09 o 
  -4   1   8       27.61       27.62      6.81 o 
  -3   1   8        0.14        4.17      3.39 o 
  -2   1   8        0.57       -0.45      3.47 o 
  -1   1   8       17.07       21.63      5.57 o 
   0   1   8       15.04       17.05      5.06 o 
   1   1   8        6.40        2.81      3.24 o 
   2   1   8        0.11        1.48      3.15 o 
   3   1   8        5.13        4.83      3.43 o 
   4   1   8       99.92      127.52     16.40 o 
   5   1   8       67.09       86.60     13.97 o 
   6   1   8        6.01        3.36      2.98 o 
   7   1   8        5.62        7.45      3.96 o 
   8   1   8        1.29        1.23      3.62 o 
   9   1   8        3.33       -4.70      5.43 o 
 -12   2   8       35.83       35.56      8.78 o 
 -11   2   8        7.62        2.91      3.79 o 
 -10   2   8       44.43       59.81      9.22 o 
  -9   2   8        0.06        3.45      3.71 o 
  -8   2   8        1.31       -3.47      5.30 o 
  -7   2   8        1.72        2.08      3.12 o 
  -6   2   8        5.98        4.97      4.87 o 
  -5   2   8        1.02       -0.32      3.07 o 
  -4   2   8        6.07        2.17      3.94 o 
  -3   2   8        5.87        2.57      3.75 o 
  -2   2   8       18.32       17.87      6.67 o 
  -1   2   8        6.20        1.70      3.49 o 
   0   2   8        0.08       -2.86      2.86 o 
   1   2   8        0.51        3.67      3.36 o 
   2   2   8        5.88        2.97      2.88 o 
   3   2   8        0.15       -1.39      2.59 o 
   4   2   8        1.07        0.40      3.08 o 
   5   2   8       20.28        8.61     12.79 o 
   6   2   8        5.54       -0.12      3.60 o 
   7   2   8        0.74       -2.51      4.97 o 
   8   2   8        3.28       -1.09      6.03 o 
 -10   3   8        1.80        1.04      4.33 o 
  -9   3   8        2.95       -2.09      3.85 o 
  -8   3   8       11.09        9.33      7.33 o 
  -7   3   8       16.99       10.17      8.49 o 
  -6   3   8        4.46        0.21      3.53 o 
  -5   3   8        0.00        3.03      3.52 o 
  -4   3   8        4.61        0.78      2.44 o 
  -3   3   8        0.56        1.04      1.95 o 
  -2   3   8        3.32        0.83      1.92 o 
  -1   3   8        8.37        5.35      2.09 o 
   0   3   8        1.50        0.40      1.99 o 
   1   3   8       17.32       18.64      3.06 o 
   2   3   8        5.33        7.11      2.42 o 
   3   3   8        1.18        1.81      2.30 o 
   4   3   8        1.90        1.14      2.40 o 
   5   3   8        2.86        5.40      3.94 o 
   6   3   8       18.83       19.14      4.98 o 
   7   3   8        2.13        5.41      3.33 o 
  -7   4   8        0.17       -2.83      2.83 o 
  -6   4   8        1.42       -1.29      2.83 o 
  -5   4   8        5.34        5.85      5.16 o 
  -4   4   8        4.64        1.63      3.02 o 
  -3   4   8        1.07        1.78      2.20 o 
  -2   4   8        1.39       -1.27      2.56 o 
  -1   4   8        2.37        1.99      2.07 o 
   0   4   8        0.45        0.40      2.07 o 
   1   4   8        6.33        2.97      3.63 o 
   2   4   8       13.66       12.12      2.78 o 
   3   4   8        0.77       -2.58      2.58 o 
  -8   1   9       56.30       81.69     11.39 o 
  -7   1   9        5.44       11.98      5.40 o 
  -6   1   9        2.89        0.84      3.66 o 
  -5   1   9        1.06        3.43      3.94 o 
  -4   1   9        4.01        1.95      3.45 o 
  -3   1   9        9.75        2.12      3.60 o 
  -2   1   9        0.69       -0.30      3.33 o 
  -1   1   9        2.55        4.69      4.68 o 
   0   1   9       12.96        1.91      4.33 o 
   1   1   9        3.87        0.85      3.95 o 
   2   1   9        0.55        6.32      4.43 o 
   3   1   9        7.22        5.68      4.71 o 
   4   1   9        5.26        2.28      6.13 o 
  -7   2   9        0.01       -0.65      4.20 o 
  -6   2   9        0.38       -2.57      3.81 o 
  -5   2   9        0.02       -2.21      4.16 o 
  -4   2   9        0.02       -2.19      3.48 o 
  -3   2   9        8.78        1.06      9.59 o 
  -2   2   9        2.03        1.83      3.70 o 
  -1   2   9       14.87        6.62      8.58 o 
   0   2   9        0.11       -0.24      3.70 o 
   1   2   9        0.00       -1.72      4.09 o 
   2   2   9        3.40        1.69      4.30 o 
                                                 
